# Supplementary material for: Fabry Disease Screening in Patients with Idiopathic HCM or LVH: Data from the Multicentric Nationwide F-CHECK Study
Source: Biomedicines. 2025 Oct 16;13(10):2530. doi: 10.3390/biomedicines13102530 (PMC12561516; doi:10.3390/biomedicines13102530)
Supplement: Supplementary file 1 [file biomedicines-13-02530-s001.zip]

Archive with 1 entries (1 files):
- biomedicines-3895702-supplementary.pdf
